# Supplementary material for: The use of collagen matrix (Ologen) as a patch graft in glaucoma tube shunt surgery, a retrospective chart review
Source: F1000Res. 2016 Aug 1;5:1898. [Version 1] doi: 10.12688/f1000research.9232.1 (PMC5288683; doi:10.12688/f1000research.9232.1)
Supplement: The use of collagen matrix (Ologen) as a patch graft in glaucoma tube shunt surgery, a retrospective chart review data spreadsheet — Collagen matrix patch graft data are provided in a spreadsheet. Description of the dataset is provided in the text file. [file f1000research-5-9936-s0000.tgz]

Archive with 1 entries (1 files):
- 6a15ebe1-061f-4993-9ad3-04fe0fed9e32_ologen_patch_graft_1_year_follow_up_de-identified.csv
