# Supplementary material for: The use of collagen matrix (Ologen) as a patch graft in glaucoma tube shunt surgery, a retrospective chart review
Source: F1000Res. 2016 Aug 1;5:1898. [Version 1] doi: 10.12688/f1000research.9232.1 (PMC5288683; doi:10.12688/f1000research.9232.1)
Supplement: The use of collagen matrix (Ologen) as a patch graft in glaucoma tube shunt surgery, a retrospective chart review data spreadsheet — Collagen matrix patch graft data are provided in a spreadsheet. Description of the dataset is provided in the text file. [file f1000research-5-9936-s0000.tgz › 6a15ebe1-061f-4993-9ad3-04fe0fed9e32_ologen_patch_graft_1_year_follow_up_de-identified.csv]

Patient #	diagnosis	ethnicity	eye	type of tube	quadrant	tube location- ant. Chamber, pars plana, sulcus	complications/future ocular procedures	tube erosion?	time to erosion	time of follow up (months)
1	mixed mechanism	native american	od	ahmed	superotemporal (ST)	ac	none	no	n/a	25
2	uveitic	caucasian	os	ahmed	ST	ac	none	no	n/a	45
3	uveitic	caucasian	od	ahmed	ST	ac	none	no	n/a	45
4	pseudophakic	n/a	os	ahmed	st	ac	none	no	n/a	17
5	poag	caucasian	od	ahmed	st	ac	SLT (selective laser trabeculoplasty)	no	n/a	32
6	mixed mechanism	caucasian	od	ahmed	st	pp	none	no	n/a	40
7	poag	n/a	os	ahmed	st	ac	none	no	n/a	35
8	poag	n/a	od	ahmed	st	ac	diode laser cyclophotocoagulation (diode cpc),iris erosion, branch hemivein occlusion, no tube exposure	no	n/a	35
9	neovascular	native american	od	ahmed	st	ac	pars plana vitrectomy (PPV), membrane peeling, endolaser, 2nd tube, removal of superonasal tube (not ologen), yag goniotomy	no	n/a	32
10	poag	caucasian	os	ahmed	st	ac	none	no	n/a	15
11	poag	african american	os	ahmed	st	ac	SLT, ppv, endo laser	no	n/a	43
12	pigmentary	caucasian	os	ahmed	st	ac	Diode CPC	no	n/a	33
13	poag	caucasian	od	ahmed	st	ac	SLT	no	n/a	40
14	uveitic	caucasian	od	ahmed	st	ac	none	no	n/a	31
15	poag	n/a	od	ahmed	st	ac	Diode CPC, 2nd tube shunt	no	n/a	38
16	poag	caucasian	od	baerveldt	inferonasal	ac	small corner of exposed patch not requiring revision, yag capsulotomy	no	n/a	36
17	aphakic glaucoma	caucasian	os	ahmed	st	ac	none	no	n/a	41
18	poag	african american	od	ahmed	st	ac	none	no	n/a	21
19	poag	caucasian	od	ahmed	st	ac	none	no	n/a	36
20	uveitic	caucasian	od	ahmed	st	ac	PPV for retained lens material, had tube shunt flush same time, cpc	no	n/a	36
21	congenital	n/a	od	ahmed	st	ac	strabismus surgery	no	n/a	37
22	poag	african american	od	ahmed	st	sulcus	2nd tube shunt	no	n/a	39
23	poag	native american	os	baerveldt	inferonasal	ac	none	no	n/a	37
24	poag	african american	os	ahmed	st	ac	cpc, choroidal detachment, rheumatoid arthritis assoc. melt	no	n/a	38
25	traumatic	caucasian	od	baerveldt	inferonasal	ac	none	no	n/a	13
26	poag	caucasian	od	ahmed	st	pp	none	no	n/a	38
27	traumatic	caucasian	od	ahmed	st	pp	previous open globe	no	n/a	36
28	poag	caucasian	od	ahmed	st	ac	needed 2nd tube shunt	no	n/a	24
29	poag	caucasian	od	baerveldt	ST	ac	choroidal effusions, needed drainage, corneal decompensation, hypotony, bilateral penetrating keratoplasty	no	n/a	14
30	poag	caucasian	od	ahmed	st	ac	hyphema pod 1,	no	n/a	36
31	neovascular	caucasian	os	ahmed	st	pp	none	no	n/a	36
32	poag	african american	od	baerveldt	st	pp	yag goniopuncture	no	n/a	36
33	poag	african american	os	baerveldt	st	ac	slt, cpc, 2nd tube shunt	no	n/a	36
34	uveitic	native american	od	ahmed	st	ac	none	no	n/a	12
35	poag	native american	os	ahmed	st	ac	previous trabeulectomy, slt.	no	n/a	26
36	poag	caucasian	od	ahmed	st	ac	tube exposure, rev w conjunctiva	yes	4 months	32
37	poag	caucasian	od	ahmed	st	ac	unsuccessful pressure control	no	n/a	34
38	poag	caucasian	os	ahmed	st	ac	none	no	n/a	35
39	poag	african american	od	ahmed	st	ac	poor intraocular pressure control, phaco endocyclophotocoagulation, endophthalmitis 2 months after ecp	no	n/a	27
40	poag	caucasian	os	ahmed	st	ac	tube exposure 4 x 4 mm, revised with scleral patch graft	yes	2 y 2 months	32
41	poag	native american	od	ahmed	st	ac	none	no	n/a	12
42	poag	hispanic	os	ahmed	st	ac	none	no	n/a	33
43	poag	native american	os	ahmed	ST	ac	none	no	n/a	32
